# Supplementary material for: Long-term in vitro culture of Plasmodium vivax isolates from Madagascar maintained in Saimiri boliviensis blood
Source: Malar J. 2017 Nov 3;16:442. doi: 10.1186/s12936-017-2090-7 (PMC5670718; doi:10.1186/s12936-017-2090-7)
Supplement: Supplementary file 1 — Additional file 1: Table S1. PvDBP and PvAMA-1 primer sequences. [file 12936_2017_2090_MOESM1_ESM.xlsx]

## Sheet: Sheet1
Supplementary Table 1. PvDBP and PvAMA-1 primer sequences
Gene	Primer
PvDBP	Nest1 Up	5'-TCGAAGATATCAATTATGTATGAAGG-3'
	Nest1 Dn	5'-ATAAGGAGTTACGATACCTGC-3'
	Nest2 Up	5'-AATAATACAGACACAAATTTTCAT-3'
	Nest2 Dn	5'-TTGACATGGTGGTACCTTACATAC-3'
PvAMA1†
	Nest1 Up	5'-AGAATTCCAGCTGGAAGATG-3'
	Nest1 Dn	5'-TCCTAAATTTTTACGGGGGC-3'
	Nest2 Up	5'-GTTAGCTTCTTAAGACCTGTGGCT-3'
	Nest2 Dn	5'-TTTTTATCCCAATCATTACGCACA-3'
† Moon et al., 2010 [84]
