# Supplementary material for: Long-term in vitro culture of Plasmodium vivax isolates from Madagascar maintained in Saimiri boliviensis blood
Source: Malar J. 2017 Nov 3;16:442. doi: 10.1186/s12936-017-2090-7 (PMC5670718; doi:10.1186/s12936-017-2090-7)
Supplement: Supplementary file 3 — Additional file 3: Table S2. Comparing methods for long-term and short-term in vitro culture of Plasmodium vivax (Adapted from Noulin, 2013). [file 12936_2017_2090_MOESM3_ESM.xlsx]

## Sheet: LT_ST In vitro culture
Supplementary Table 2. Comparing methods for long-term and short-term in vitro culture of Plasmodium vivax (Adapted from Noulin, 2013)
Culture strategy	Parasite Source	Host Blood	Reticulocyte enrichment	Medium	Other in vitro conditions	Days in Culture	Parasite Growth	PMID	Reference
Long-term	Infected patients (Madagascar)	Saimiri boliviensis RBCs	No reticulocytes added	AIM V serum-free medium + L-glutamine, streptomycin sulfate (50 μg/mL) + gentamicin sulfate (10 μg/mL). Further supplemented with 10% human AB (HI) serum + 10 mM HEPES + 2.2 mM L-glutamine, + 0.2 mM hypoxanthine.	Chamber: 24-well plate (1 mL), Temp: 37°C, Gas: Mixture 1 a	Longest culture 233 days; Median of 4 isolates was 132 days.	Parasitemia: between 0.2 to 1.0% during first 60 days; 0.1 to 0.4% afterward.	Submitted	Mehlotra, 2017 [1]
Long-term	Infected patients (Thailand)	Human RBCs	19% Nycodenz centrifugation; cultures supplemented daily to maintain 4% reticulocytes	Modified McCoy's 5A medium (MMM) + HEPES (5.96 g/L) + 25% or 50% human AB (HI) serum + nutritional additives.	Chamber: 24-well plate (500 μL), Temp: 37°C, Gas: Mixture 2 b	2 years, 2 months	Parasitemia: dramatically dropped during the first week of cultured; monitored by RT-QMAL.	PMC4524445	Roobsoong, 2015 [2]
Long-term	Infected patients (0.001 to 0.1% parasitemia, Thailand)	Human RBCs	Derived from hematopoietic stem cells	McCoy's medium + 25% human AB (HI) serum	Chamber: 12-well plate (1 mL), Temp: 37°C, Gas: Mixture 2 b	85 days	Parasitemia: Very low (0.0015%)	PMID17610880	Panichakul, 2007 [3]
Long-term	Infected patients (0.02 to 0.12% parasitemia, Thailand)	Human RBCs	Cord blood + hemochromatosis blood	RPMI 1640 + HEPES + 25% human AB (HI) serum + NaHCO3 + hypoxanthine + L-glutamine + gentamycin	Chamber: Culture flask (75 cm2), Temp: 37°C, Gas: Candle jar c and Mixture 2 b	40 days	Parasitemia: Low, no linear growth	PMID17254835	Udomsangpetch, 2007 [4]
Long-term	Infected patients (1% parasitemia, India)	Cord blood	No enrichment specified (NS)	RPMI 1640 + HEPES + 15% human AB (HI) serum + A+ RBCs, glucose (500 mg%), hypoxanthine (5mg%), glutathione (60 mg%) and p-aminobenzoic acid (15 mg%)	Chamber: NS, Temp: 37°C, Gas: Candle Jar c	52 days	Healthy growth of the parasites was observed for 2-3 cycles (7-8 days)		Devi, 2000 [5]
Long-term	Infected patient (Turkey)	Human RBCs + anemic patient	NS	RPMI 1640 + HEPES + NaHCO3 + 10% Human AB (HI) serum	Chamber: NS, Temp: 37°C, Gas: Candle Jar c	63 days	Parasitemia: Low, Shape: NS		Pazarbaşı, 1995 [6]
Long-term	Infected patients (India)	Human RBCs	NS	RPMI 1640 + HEPES +NaHCO3 + 10% Human AB serum	Chamber: NS, Temp: 37°C, Gas: Candle Jar c	125 days	Parasitemia: to 8.6%, Shape: NS		Renapurkar, 1983 [7]
Long-term	Infected patient (Brazil)	Human RBCs	NS	RPMI 1640 + human AB (HI) + glucose	Chamber: Petri dish, Temp: 37°C, Gas: CO2-enriched, pH: acidic	43 days	Parasitemia: 2.5%, Shape: NS	PMID6790191	Larrouy, 1981 [8]
Short-term	Aotus lemurinus lemurinus-adapted Sal-1 strain	Duffy antigen positive hemochromatosis blood	(1) differential centrifugation (2) Percoll gradient and (3) CD71+ immuno-magnetic purification	McCoy’s 5A Modified medium + 20% human AB (HI) serum, supplemented with 25 mM HEPES + 2 g/mL NaHCO3 + 2 g/L D-glucose + 40 μg/mL gentamycin	Chamber: 4-well plate (500 μL), Temp: 37°C, Gas: Candle jar c	4 days	Parasitemia: 0.7% and lower. *Extensive assessment of reticulocyte stage invasion	PMC4963040	Shaw-Saliba, 2016 [9]
Short-term	AMRU-1 strain infection of splenectomized Aotus nancymaae	Human RBCs	From cryopreserved erythroblasts 8 days post-cultivation of CD34+ human cord blood cells	McCoy's 5A medium + 25% of human AB (HI) serum	Chamber: 24-well plate (100 μL), Temp: 37°C, Gas: Mixture 3 d	2 days	Parasitemia: Adding fresh reticulocytes at 48 hrs did not result in a significant second cycle reticulocyte invasion.	PMC3943572	Furuya, 2014 [10]
Short-term	Infected patients (Thailand)	Human RBCs	Percoll gradient centrifugation	McCoy's medium or RPMI 1640 or Waymouth's / Media were supplemented with 25% or 50% human AB (HI) serum + nutritional additives	Chamber: 96-well plate (300 μL), Temp: 37°C, Gas: Mixture 2 b	10 days	Parasitemia: Low	PMC3438882	Borlon, 2012 [11]
Short-term	Infected patients (Thailand)	Human RBCs	No reticulocytes added	RPMI 1640 + HEPES + 50% human AB (HI) serum + gentamycin + MgSO4 + KH2PO4 + CaCl2 + hypoxanthine + ascorbic acid	Chamber: Petri dish, Temp: 37°C, Gas: Mixture 2 b	10 days	Parasitemia: Readily decreased	PMID11816444	Chotivanich, 2001 [12]
Short-term	Chesson strain from Aotus monkeys	Hemochromatosis blood	Enriched (10%) by homologous plasma centrifugation	M5AMM medium + 20% Human AB (HI) serum	Chamber: Culture flask, Temp: 37°C, Gas: Mixture 2 b	15 days	Parasitemia remained stable (0.15-0.5%) with doubling every cycle	PMC21236	Golenda, 1997 [13]
Short-term	Chesson Strain from Saimiri boliviensis	Human RBCs	Percoll gradient centrifugation	RPMI 1640 + NaHCO3 + nutritional supplements + 15% Human AB (HI) serum	Chamber: Flow vessel, Temp: 37°C, Gas: Mixture 4 e	22 days	Parasitemia decreased from the beginning	PMID1480609	Lanners, 1992 [14]
Short-term	Infected patients (China)	Human RBCs	NS	RPMI 1640 + adenine + hypoxanthine + L-glutamine + glucose + ascorbic acid + MgCl2 + NaHCO3 + 15-20% Human AB (HI) serum	Chamber: NS, Temp: 37°C, Gas: Candle Jar c	96 hours	Parasitemia doubling after 96 hours	PMID1802448	Zhou, 1991 [15]
Short-term	Infected patients (India)	Human RBC suspension	NS	RPMI 1640 + 10% Human serum + peptone + glucose + liver extract	Chamber: Petri dish, Temp: NS, Gas: NS	15 days	Good growth in the presence of liver extract	PMID1874547	Sutar, 1991 [16]
Short-term	Aotus nancymai-adapted Vietnam, Palo Alto strain	Aotus nancymai RBCs	Phenylhydra-zine HCl	RPMI 1640 + HEPES + 20% human AB (HI) serum, supplemented with 42 ml/liter of a 5% NaHCO3, solution, 50 mg/liter of Neomycine	Chamber: 4 or 6-well plate (2-4 mL), Temp: 37°C, Gas: Mixture 5 f			PMID3294025	Mons, 1988 [17]
Short-term	Infected patients (Thailand)	Human RBCs	NS	RPMI 1640 or Waymouth 752/1 or SCMI 612 + 15% human AB (HI) serum + amino acid mixture + hypoxanthine + vitamin solution	Chamber: Culture dishes, Temp: 37°C, Gas: Candle Jar c	6 days	Parasitemia: Low; poor reinvasion	PMID3886899	Brockelman, 1985 [18]
Short-term	Vietnam-Palo Alto strain from Aotus monkey, and infected patient (Philippines)	Monkey RBC fraction I	NS	RPMI 1640	Chamber: Perfusion-jar, Temp: NS, Gas: NS	8 days	Increased until Day 5, then decreased	ISBN 0-12-470285-6	Siddiqui, 1979 [19]
Short-term	Infected patients	Human RBCs	NS	Locke's fluid w/o CaCl2 + inactivated human serum + ascite fluid + dextrose	Chamber: Culture tube, Temp: 37°C, Gas: NS	4 cycles	Not Specified	PMC2124976	Bass & Johns, 1912 [20]
In vitro atmosphere conditions
a Gas Mixture 1 - 10% CO2
b Gas Mixture 2 - 90% N2 + 5% CO2 + 5% O2
c Candle jar - 79% N2 + 3% CO2 + 18% O2
d Gas Mixture 3 - 5% CO2
e Gas Mixture 4 - 92% N2 + 3% CO2 + 5% O2
f Gas Mixture 5 - 88% N2 + 7% CO2 + 5% O2
References
1. Mehlotra RK, Blankenship D, Howes RE, Rakotomanga TA, Franchard T, Ramboarina S, Linger M, Zikursh M, Ratsimbasoa AC, Zimmerman PA, Grimberg BT (Submitted) Long-term
in vitro culture of Plasmodium vivax isolates from Madagascar maintained in Saimiri boliviensis blood.
2. Roobsoong W, Tharinjaroen CS, Rachaphaew N, Chobson P, Schofield L, Cui L, Adams JH, Sattabongkot J (2015) Improvement of culture conditions for long-term in vitro culture of
Plasmodium vivax. Malar J 14: 297.
3. Panichakul T, Sattabongkot J, Chotivanich K, Sirichaisinthop J, Cui L, Udomsangpetch R (2007) Production of erythropoietic cells in vitro for continuous culture of Plasmodium vivax.
Int J Parasitol 37: 1551-1557.
4. Udomsangpetch R, Somsri S, Panichakul T, Chotivanich K, Sirichaisinthop J, Yang Z, Cui L, Sattabongkot J (2007) Short-term in vitro culture of field isolates of Plasmodium vivax using
umbilical cord blood. Parasitol Int 56: 65-69.
5. Devi CU, Pillai CR, Subbarao SK, Dwivedi SC (2000) Short term in vitro cultivation of erythrocytic stages of Plasmodium vivax. Journal of Parasitic Diseases 24: 61-66.
6. Pazarbaşı A, Çeber K, Kasap M, Allahverdiyev A, Kasap H (1995) Çukurova bölgesinden elde edilen çeşitli Pl. vivax suşlarının in vitro şartlarda gelişimi.". T Parazitol Derg 19: 449-459.
7. Renapurkar DM, Pradhan VR, Sutar NK, Shirodkar MVN, Sharma KD (1983) The continuous in vitro cultivation of Plasmodium vivax. IRCS Medical Science 11: 7-8.
8. Larrouy G, Magnaval JF, Moro F (1981) [Obtaining intraerythrocytic forms of Plasmodium vivax by in vitro culture]. C R Seances Acad Sci III 292: 929-930.
9. Shaw-Saliba K, Thomson-Luque R, Obaldia N, 3rd, Nunez M, Dutary S, Lim C, Barnes S, Kocken CH, Duraisingh MT, Adams JH, Pasini EM (2016) Insights into an Optimization of
Plasmodium vivax Sal-1 In Vitro Culture: The Aotus Primate Model. PLoS Negl Trop Dis 10: e0004870.
10. Furuya T, Sa JM, Chitnis CE, Wellems TE, Stedman TT (2014) Reticulocytes from cryopreserved erythroblasts support Plasmodium vivax infection in vitro. Parasitol Int 63: 278-284.
11. Borlon C, Russell B, Sriprawat K, Suwanarusk R, Erhart A, Renia L, Nosten F, D'Alessandro U (2012) Cryopreserved Plasmodium vivax and cord blood reticulocytes can be used for
invasion and short term culture. Int J Parasitol 42: 155-160.
12. Chotivanich K, Silamut K, Udomsangpetch R, Stepniewska KA, Pukrittayakamee S, Looareesuwan S, White NJ (2001) Ex-vivo short-term culture and developmental assessment of
Plasmodium vivax. Trans R Soc Trop Med Hyg 95: 677-680.
13. Golenda CF, Li J, Rosenberg R (1997) Continuous in vitro propagation of the malaria parasite Plasmodium vivax. Proc Natl Acad Sci U S A 94: 6786-6791.
14. Lanners HN (1992) Prolonged in vitro cultivation of Plasmodium vivax using Trager's continuous-flow method. Parasitol Res 78: 699-701.
15. Zhou WZ, Hu LQ (1991) [Erythrocytic schizogony of Plasmodium vivax under various conditions of in vitro cultivation]. Zhongguo Ji Sheng Chong Xue Yu Ji Sheng
Chong Bing Za Zhi 9: 258-260.
16. Sutar NK, Renapurkar DM (1991) Effect of liver extract on growth of Plasmodium vivax in vitro. Indian J Exp Biol 29: 286-287.
17. Mons B, Collins WE, Skinner JC, van der Star W, Croon JJ, van der Kaay HJ (1988) Plasmodium vivax: in vitro growth and reinvasion in red blood cells of Aotus nancymai.
Exp Parasitol 66: 183-188.
18. Brockelman CR, Tan-Ariya P, Laovanitch R (1985) Observation on complete schizogony of Plasmodium vivax in vitro. J Protozool 32: 76-80.
19. Siddiqui A (1979) In vitro cultivation of Plasmodium vivax and Plasmodium malariae. . In: Maramorsoch K, Hirumi H, editors. Practical tissue culture applications. New York, NY:
Academic Press. pp. 279-286.
20. Bass CC, Johns FM (1912) The Cultivation of Malarial Plasmodia (Plasmodium Vivax and Plasmodium Falciparum) in Vitro. J Exp Med 16: 567-579.
